# Supplementary material for: Plastome Diversity and Phylogenomic Relationships in Asteraceae
Source: Plants (Basel). 2021 Dec 8;10(12):2699. doi: 10.3390/plants10122699 (PMC8705268; doi:10.3390/plants10122699)
Supplement: Supplementary file 1 [file plants-10-02699-s001.zip]

Archive with 8 entries (7 files):
- suppl/
- suppl/Figure_S1.png
- suppl/Figure_S2.png
- suppl/Figure_S3.png
- suppl/Figure_S4.pdf
- suppl/Figure_S5.pdf
- suppl/table S1, table S2.pdf
- suppl/Table_S3.xlsx
